# Supplementary material for: Changes in Alcohol Consumption during the COVID-19 Pandemic Are Dependent on Initial Consumption Level: Findings from Eight European Countries
Source: Int J Environ Res Public Health. 2021 Oct 8;18(19):10547. doi: 10.3390/ijerph181910547 (PMC8508389; doi:10.3390/ijerph181910547)
Supplement: Supplementary file 1 [file ijerph-18-10547-s001.zip]

Archive with 1 entries (1 files):
- ijerph-1399417-supplementary.pdf
